# Supplementary material for: Drug detoxification dynamics explain the postantibiotic effect
Source: Mol Syst Biol. 2017 Oct 23;13(10):948. doi: 10.15252/msb.20177723 (PMC5658699; doi:10.15252/msb.20177723)
Supplement: Supplementary file 2 — Code EV1 [file MSB-13-948-s002.zip]

Archive with 11 entries (8 files):
- Computer_Code_EV1/
- Computer_Code_EV1/Mechanism/
- Computer_Code_EV1/Mechanism/.DS_Store
- Computer_Code_EV1/Mechanism/brewermap.m
- Computer_Code_EV1/Mechanism/generateFigure2.m
- Computer_Code_EV1/Mechanism/generateFigure3.m
- Computer_Code_EV1/Mechanism/pae_system.m
- Computer_Code_EV1/MotifComparison/
- Computer_Code_EV1/MotifComparison/generateFigure4.m
- Computer_Code_EV1/MotifComparison/motifCompare.m
- Computer_Code_EV1/README.txt
