# Supplementary material for: Drug detoxification dynamics explain the postantibiotic effect
Source: Mol Syst Biol. 2017 Oct 23;13(10):948. doi: 10.15252/msb.20177723 (PMC5658699; doi:10.15252/msb.20177723)
Supplement: Supplementary file 2 — Code EV1 [file MSB-13-948-s002.zip › Computer_Code_EV1/Mechanism/generateFigure2.m]

% File: generateFigure2.m
% Author: Jaydeep K Srimani
% Date: 26 August 2017
% Description: This script generates all modeling results from Figure 2

clear;clc;close all

% parameter values
% parameters = [kr kf kd kb ku k1 V1 kin kout u V Nm Vc Vm aInit dur]
params = [0.0200    2.5000    0.1000    1.5000    0.1000    0.2000    0.2000    0.0070...
    0.0100    0.0500    1.5000    1.0000    0.0000    0.0001];
endtime = 1e3;          % total simulation length

% general dosing conditions
aRange = 1:12;          % antibiotic concentrations
dRange = 10:10:120;     % dose durations

% general plotting colors
colors = brewermap(length(aRange),'prgn');
colors = colors(end:-1:1,:);

% Figure Key
% Figure 1: Intracellular antibiotic accumulation (Fig 2Ci)
% Figure 2: Intracellular antibiotic accumulation (Fig 2Cii)
% Figure 3: A_in v C assymptotic relationship (Fig 2D)
% Figure 4: PAE dependence on total antibiotic (Fig 2E)
% Figure 5: Correlation between individual, population recovery times
% (Fig 2F)

% FIGURE 1
aRange = 2:2:12;    % antibiotic concentrations
dRange = 10:10:120;	% dose durations
endtime = 1e3;      % total simulation length

% calculate recovery times
[rtCell rtPop ainDose cTraj aTraj] = pae_system(aRange,dRange,params,endtime,0,'',colors);

fprintf(1,'\nGENERATING FIGURE 1\n')
figure(1), set(gca,'ColorOrder',colors(2:2:end,:),'NextPlot','replacechildren');
plot(dRange,ainDose,'linewidth',4)
set(gca,'yscale','linear','xscale','linear','FontSize',24,'FontName','arial','LineWidth',2,'fontweight','normal'),axis square,box on
xlim([0 125]),ylim([0 10])
xlabel('Duration, D'),ylabel('[A]_{in}(D)')


% FIGURE 2
aRange = 2:2:12;    % antibiotic concentrations
dRange = 120;   	% dose durations
endtime = 1e4;      % total simulation length

% calculate recovery times
[rtCell rtPop ainDose cTraj aTraj] = pae_system(aRange,dRange,params,endtime,0,'',colors);

fprintf(1,'\nGENERATING FIGURE 2\n')
figure(2), set(gca,'ColorOrder',colors(2:2:end,:),'NextPlot','replacechildren');
for aa = 1:length(aRange)
    plot(cTraj{aa}(:,1)-dRange,cTraj{aa}(:,2),'linewidth',4),hold on
end
set(gca,'yscale','log','xscale','linear','FontSize',24,'FontName','arial','LineWidth',2,'fontweight','normal'),axis square,box on
xlim([0 300])
xlabel('Time'),ylabel('[C]')


% FIGURE 3
fprintf(1,'\nGENERATING FIGURE 3\n')
figure(3), set(gca,'ColorOrder',colors(2:2:end,:),'NextPlot','replacechildren');
for aa = 1:length(aRange)
    plot(aTraj{aa}(:,2),cTraj{aa}(:,2),'linewidth',4), hold on
end
set(gca,'yscale','log','xscale','log','FontSize',24,'FontName','arial','LineWidth',2,'fontweight','normal'),axis square,box on
xlim([1e-4 100]),ylim([1e-3 1e1])
xlabel('[A]_{in}'),ylabel('[C]')

% calculate recovery times for full dosing parameter ranges
aRange = 1:12;      % antibiotic concentrations
dRange = 10:10:120;	% dose durations
endtime = 1e3;      % total simulation length
[rtCell rtPop ainDose cTraj aTraj] = pae_system(aRange,dRange,params,endtime,0,'',colors);
colors = brewermap(length(aRange),'prgn');
colors = colors(end:-1:1,:);

% FIGURE 4
fprintf(1,'\nGENERATING FIGURE 4\n')
figure(4)
for aa = 1:length(aRange)
    plot(aRange(aa).*dRange,log(rtPop(aa,:)),'.','MarkerSize',30,'LineWidth',3,'color',colors(aa,:)),hold on
end
xlabel('Total antibiotic exposure'),ylabel('log(RT_{pop})'),xlim([0 1500]),ylim([3 6])
set(gca,'FontSize',20,'FontName','Arial','LineWidth',2),axis square,box on
xlim([0 1500]),ylim([3 6])
xlabel('Total antibiotic exposure'),ylabel('log(RT_{pop})')

% plot inset
insetplot = axes('position', [0.275 0.65 0.25 0.25],'ColorOrder',colors(1:2:end,:),'NextPlot','replacechildren');
plot(dRange,log(rtPop(1:2:end,:)),'LineWidth',3)
set(gca,'FontSize',14,'FontName','Arial','LineWidth',1.5),axis square,box on
xlabel('Duration'),ylabel('log(RT_{pop})')
xlim([0 130]),ylim([3 6])


% FIGURE 5
fprintf(1,'\nGENERATING FIGURE 5\n')
figure(5), set(gca,'ColorOrder',colors(2:2:end,:),'NextPlot','replacechildren');
for ii = 1:length(aRange)
    plot(rtPop(ii,:),rtCell(ii,:),'.','markersize',30,'linewidth',3),hold on;
end
set(gca,'yscale','log','xscale','log','FontSize',24,'FontName','arial','LineWidth',2,'fontweight','normal'),axis square,box on
xlabel('RT_{pop}'),ylabel('RT_{cell}')
