# Supplementary material for: Drug detoxification dynamics explain the postantibiotic effect
Source: Mol Syst Biol. 2017 Oct 23;13(10):948. doi: 10.15252/msb.20177723 (PMC5658699; doi:10.15252/msb.20177723)
Supplement: Supplementary file 2 — Code EV1 [file MSB-13-948-s002.zip › Computer_Code_EV1/Mechanism/generateFigure3.m]

% File: generateFigure3.m
% Author: Jaydeep K Srimani
% Date: 26 August 2017
% Description: This script generates all modeling results from Figure 3

clear;clc;close all

% parameter sets
% baseline (from Figure 2)
params = [0.0200    2.5000    0.1000    1.5000    0.1000    0.2000    0.2000    0.0070...
    0.0100    0.0500    1.5000    1.0000    0.0000    0.0001];

% Fast/slow degradation parameters (2x14 matrix, row1 (fast) row2 (slow))
degParams = [params;params];
degParams(2,3) = 0.02;

% Fast/slow efflux parameters (2x14 matrix, row1 (fast) row2 (slow))
effluxParams = [params;params];
effluxParams(2,9) = 1e-3;
effluxParams(:,3) = 0.02;

% Fast/slow synthesis parameters (2x14 matrix, row1 (slow) row2 (fast))
synthParams = [params;params];
synthParams(2,6) = 0.4;

% general dosing conditions
aRange = 1:12;                              % antibiotic concentrations
dRange = 10:10:120;                         % dose durations
endtime = 1e3;                              % total simulation length
colors = brewermap(length(aRange),'prgn');  % plotting colors


% run all parameter sets, save result in mat files
[rtCell rtPop ainDose cTraj aTraj] = pae_system(aRange,dRange,degParams,endtime,0,'degradation',colors);
[rtCell rtPop ainDose cTraj aTraj] = pae_system(aRange,dRange,effluxParams,endtime,0,'efflux',colors);
[rtCell rtPop ainDose cTraj aTraj] = pae_system(aRange,dRange,synthParams,endtime,0,'synthesis',colors);

% Figure Key
% Figure 1: Comparing ribosome degradation rates (Fig 3A)
% Figure 2: Comparing antibiotic efflux rates (Fig 3B)
% Figure 3: Comparing ribosome synthesis rates (Fig 3C)

% FIGURE 1
fprintf(1,'\nGENERATING FIGURE 1\n');
figure(1),set(gca,'ColorOrder',colors(2:2:end,:),'NextPlot','replacechildren');
symbols = '.o'; symsizes = [24 10];
for pp = 1:2
    load(['degradation_' num2str(pp)],'rtPop')
    for aa = 1:length(aRange)
        index = rtPop(aa,:)>0 & rtPop(aa,:)<inf;
        plot(aRange(aa)*dRange(index),log(rtPop(aa,index)),symbols(pp),'markersize',symsizes(pp),'linewidth',2)
        hold on
    end
end
set(gca,'yscale','linear','xscale','linear','FontSize',24,'FontName','arial','LineWidth',2,'fontweight','normal'),axis square,box on
xlim([0 1500]),ylim([3 6])
xlabel('Total antibiotic exposure'),ylabel('log(RT_{pop})')

% FIGURE 2
fprintf(1,'\nGENERATING FIGURE 2\n');
figure(2),set(gca,'ColorOrder',colors(2:2:end,:),'NextPlot','replacechildren');
symbols = 'o.'; symsizes = [10 24];
for pp = 1:2
    load(['efflux_' num2str(pp)],'rtPop')
    for aa = 1:length(aRange)
        index = rtPop(aa,:)>0 & rtPop(aa,:)<inf;
        plot(aRange(aa)*dRange(index),log(rtPop(aa,index)),symbols(pp),'markersize',symsizes(pp),'linewidth',2)
        hold on
    end
end
set(gca,'yscale','linear','xscale','linear','FontSize',24,'FontName','arial','LineWidth',2,'fontweight','normal'),axis square,box on
xlim([0 1500]),ylim([3 5])
xlabel('Total antibiotic exposure'),ylabel('log(RT_{pop})')

% FIGURE 3
fprintf(1,'\nGENERATING FIGURE 3\n');
figure(3),set(gca,'ColorOrder',colors(2:2:end,:),'NextPlot','replacechildren');
symbols = '.o'; symsizes = [24 10];
for pp = 1:2
    load(['synthesis_' num2str(pp)],'rtPop')
    for aa = 1:length(aRange)
        index = rtPop(aa,:)>0 & rtPop(aa,:)<inf;
        plot(aRange(aa)*dRange(index),log(rtPop(aa,index)),symbols(pp),'markersize',symsizes(pp),'linewidth',2)
        hold on
    end
end
set(gca,'yscale','linear','xscale','linear','FontSize',24,'FontName','arial','LineWidth',2,'fontweight','normal'),axis square,box on
xlim([0 1500]),ylim([2.5 6])
xlabel('Total antibiotic exposure'),ylabel('log(RT_{pop})')
