# Supplementary material for: Drug detoxification dynamics explain the postantibiotic effect
Source: Mol Syst Biol. 2017 Oct 23;13(10):948. doi: 10.15252/msb.20177723 (PMC5658699; doi:10.15252/msb.20177723)
Supplement: Supplementary file 2 — Code EV1 [file MSB-13-948-s002.zip › Computer_Code_EV1/Mechanism/pae_system.m]

function [rtCell rtPop ainDose cTraj aTraj] = pae_system(aRange,dRange,params,endtime,PLOT_TC,matname,colors)
% This function calculates recovery times and other metrics of recovery
% based on input parameters
%
% INPUTS (A=length(aRange), B=length(dRange))
% aRange    1xA vector of antibiotic concentrations
% dRange    1xB vector of antibiotic concentrations
% params    MxN vector of parameter values (M conditions)
% endtime   total length of simulation
% PLOT_TC   flag (1/0) to plot timecourse data
% matname   Prefix to save results for each parameter set
% colors    plotting colors
%
% OUTPUTS
% rtCell        AxB matrix of individual recovery times
% rtPop         AxB matrix of population recovery times
% ainDose       AxB matrix of intracellular antibiotic values post-dose
% cTraj         AxB cell array of ribosome trajectories
% aTraj         AxB cell array of antibiotic trajectories

global kr kf kd kb ku k1 V1 kin kout u V Nm Vc Vm aInit dur

% convert units from ug/mL to uM
aRange = aRange * 1000/582;

% simulate all parameters sets and antibiotic doses
for pp = 1:size(params,1)
    fprintf(1,'Processing parameter set %d of %d\n',pp,size(params,1));
    
    temp = num2cell(params(pp,:));
    [kr,kf,kd,kb,ku,k1,V1,kin,kout,u,V,Nm,Vc,Vm] = deal(temp{:});
    
    % data containers
    ainDose = zeros(length(aRange),length(dRange));     % A_in following dose
    rtPop = zeros(length(aRange),length(dRange));       % Population level recovery time
    rtCell =  zeros(length(aRange),length(dRange));     % Individual level recovery time
    cTraj = cell(length(aRange),length(dRange));        % Ribosome concentration time courses
    aTraj = cell(length(aRange),length(dRange));        % A_in concentration time courses
    
    % timing parameters and initial conditions
    tspan = [0 endtime];
    y0 = [1e-1; 0; 0; 0; 1e-3]; % [C0 Ain0 CA0 CA'0 N0]
    
    tic
    
    % open figures for time courses plots
    if PLOT_TC
        f2 = figure(2);hold on
        set(f2,'DefaultAxesColorOrder',colors)
        f1 = figure(1);hold on
        set(f1,'DefaultAxesColorOrder',colors);
    end
    
    % loop through all antibiotic concentrations
    for aa = 1:length(aRange)
        fprintf(1,'Processing concentration %d of %d\n',aa,length(aRange));
        aInit = aRange(aa);

        % loop through all duration values
        for dd = 1:length(dRange)
            fprintf(1,'\tProcessing duration %d of %d\n',dd,length(dRange));
            dur = dRange(dd);
            [time,output] = ode45(@eom, tspan, y0);
            
            % store recover phase trajectories (time and concentration)
            doseindex = find(time>dur,1);
            cTraj{aa,dd} = [time(doseindex:end) output(doseindex:end,1)];
            aTraj{aa,dd} = [time(doseindex:end) output(doseindex:end,2)];
            
            % calculate recovery time
            temp = smooth(diff(output(doseindex:end,1)),20);
            index = find(temp(2:end)>.5*max(diff(smooth(temp,10))),1) + doseindex;              % individual recovery
            index2 = find(output(doseindex+1:end,end)>2*output(doseindex,end),1) + doseindex;   % population recovery
           
            % if the population recovered, assign values
            if ~isempty(index) && ~isempty(index2)
                ainDose(aa,dd) = output(doseindex,2);
                rtCell(aa,dd) = time(index)-dur;
                rtPop(aa,dd) = time(index2)-dur;
            end
            
            % plot [C] and [A]_in time courses
            if PLOT_TC
                figure(1),hold on
                index = find(time>dRange,1);
                plot(time(1:index),smooth(output(1:index,1)),'color',colors(aa,:),'linewidth',4)
                figure(2);hold on
                plot(output(doseindex+1:20:end,2),output(doseindex+1:20:end,1),'linewidth',3.5,'color',colors(aa,:)),hold on
                xlabel('[A]_{in}'),ylabel('[C]')
                set(gca,'xscale','log','yscale','log','FontSize',24,'FontName','Arial','LineWidth',2),axis square,box on
            end
            
        end
    end
    
    % save data in mat files for each parameter combination
    if size(params,1) == 1 && length(matname)
        save(matname)
    elseif length(matname)
        save([matname '_' num2str(pp)])
    end
end
toc

% ODE functions
function dydt = eom(Time,y)
global kr kf kd kb ku k1 V1 kin kout u V Nm Vc Vm aInit dur
Aout = aInit - aInit * step(Time,dur);

dydt = [(-1.0 * (kf * y(1) * y(2)) + kb * y(3)) - ku * y(1) + k1*y(1)/(V1 + y(1));
    (kr * y(4) - kf * y(2) * y(1) + kb * y(3)) - kout * y(2) + kin * Aout;
    kf * y(1) * y(2) - kd * y(3) - kb * y(3);
    -1.0 * (kr * y(4)) + kd * y(3);
    (u * y(1)) / (V + y(1)) * y(5) * (1.0 - y(5) / Nm);
    ];

function r = step(a, b)
r = (a > b);
