# Supplementary material for: Drug detoxification dynamics explain the postantibiotic effect
Source: Mol Syst Biol. 2017 Oct 23;13(10):948. doi: 10.15252/msb.20177723 (PMC5658699; doi:10.15252/msb.20177723)
Supplement: Supplementary file 2 — Code EV1 [file MSB-13-948-s002.zip › Computer_Code_EV1/MotifComparison/generateFigure4.m]

% File: generateFigure4.m
% Author: Jaydeep K Srimani
% Date: 26 August 2017
% Description: This script generates all modeling results from Figure 4

tic
clear;clc;close all

% antibiotic conditions
aRange = [.1:.1:1];
dRange = [.1 1:5];

% initial conditions, parameter values, and end time
init = [.1 0 0];    % [T0 A0 P0]
PLOT_TC = 0;        % Plot timecourses (1/0)

% baseline parameters [k0 kp Kt kf kb dt dp kin kout]
params = [0.00125   0.01    .5  .25     .05    0.01    1e-2 1e-1    1e-2];

% low efflux parameters [k0 kp Kt kf kb dt dp kin kout]
eparams = params; eparams(end) = eparams(end)/5;

% total simulation length
endtime = 1e3;

% run motif 1 (baseline and low efflux)
fprintf(1,'Running Motif 1...\n');
[rt1 time1 tc1] = motifCompare(aRange,dRange,params,endtime,init,1,0);
[rt1e time1e tc1e] = motifCompare(aRange,dRange,eparams,endtime,init,1,0);

% run motif 2 (baseline and low efflux)
fprintf(1,'Running Motif 2...\n');
[rt2 time2 tc2] = motifCompare(aRange,dRange,params,endtime,init,2,0);
[rt2e time2e tc2e] = motifCompare(aRange,dRange,eparams,endtime,init,2,0);

% run motif 3 (baseline and low efflux)
fprintf(1,'Running Motif 3...\n');
[rt3 time3 tc3] = motifCompare(aRange,dRange,params,endtime,init,3,0);
[rt3e time3e tc3e] = motifCompare(aRange,dRange,eparams,endtime,init,3,0);

% plot recovery times for each motif individually
for aa = 1:length(aRange)
    figure(1),hold on
    plot(aRange(aa)*dRange,log(rt1(aa,:)),'k.','markersize',24,'linewidth',2)
    plot(aRange(aa)*dRange,log(rt1e(aa,:)),'ko','markersize',10,'linewidth',2)
    figure(2),hold on
    plot(aRange(aa)*dRange,log(rt2(aa,:)),'k.','markersize',24,'linewidth',2)
    plot(aRange(aa)*dRange,log(rt2e(aa,:)),'ko','markersize',10,'linewidth',2)
    figure(3),hold on
    plot(aRange(aa)*dRange,log(rt3(aa,:)),'k.','markersize',24,'linewidth',2)
    plot(aRange(aa)*dRange,log(rt3e(aa,:)),'ko','markersize',10,'linewidth',2)
end

for ff = 1:3
    figure(ff)
    set(gca,'FontSize',24,'FontName','Arial','LineWidth',2,'fontweight','normal'),axis square,box on
    xlabel('Total antibiotic'),ylabel('log(RT)')
    xlim([0 5]),ylim([3 7])
end
toc
