# Supplementary material for: Drug detoxification dynamics explain the postantibiotic effect
Source: Mol Syst Biol. 2017 Oct 23;13(10):948. doi: 10.15252/msb.20177723 (PMC5658699; doi:10.15252/msb.20177723)
Supplement: Supplementary file 2 — Code EV1 [file MSB-13-948-s002.zip › Computer_Code_EV1/MotifComparison/motifCompare.m]

function [rt times timecourses] = motifCompare(aRange,dRange,params,endtime,init,scene,PLOT)
% This function simulates three antibiotic motifs of action and returns
% recovery time calculations over the range of input parameters
% INPUTS
% aRange    1xN vector of antibiotic concentrations
% dRange    1xN vector of dose durations
% params    parameter vector
% endtime   total simulation length
% init      1x3 vector of initial concentrations
% scene     Flag (1/2/3) corresponding to motif (aminoglycoside,
% amphenicol, lactam
% PLOT      Flag (0/1) to plot time course data
%
% OUTPUTS (A=length(aRange) and B=length(dRange))
% rt            AxB matrix of recovery times
% times         AxB cell array of time vectors
% timecourses    AxB cell array of time series data 


% initialize data containers
rt = zeros(length(aRange),length(dRange));
timecourses = cell(length(aRange),length(dRange));
times = cell(length(aRange),length(dRange));

% assign parameters
global k0 kp Kt kf kb dt dp kin kout aInit dur
temp = num2cell(params);
[k0 kp Kt kf kb dt dp kin kout] = deal(temp{:});

% choose motif
switch scene
    case 1              % aminoglycoside
        k0 = 0;
    case 2              % amphenicol
        k0 = 0; dp = 0;
    case 3              % lactam
        kp = 0; dp = 0;
end

% simulate time courses
tspan = [0 endtime];
if PLOT
    figure(2),hold on
end

for aa = 1:length(aRange)
    for dd = 1:length(dRange)
        aInit = aRange(aa);
        dur = dRange(dd);
        [time,y] = ode45(@eom,tspan,init);
        times{aa,dd} = time;
        timecourses{aa,dd} = y(:,1);
       
        % calculate recovery time
        index = find(time>dur,1);
        temp = y(index:end,1);
        [test loc] = max(diff(smooth(temp,5)));
        a = find(diff(smooth(temp,5))>0.5*test,1);
        if ~isempty(a)
            rt(aa,dd) = time(index+a) - time(index);
        end
        
        if PLOT
            figure(2)
            subplot(131),plot(time,y(:,1),'linewidth',3),set(gca,'yscale','linear','FontSize',24,'FontName','Arial','LineWidth',2),axis square,box on,hold on
            subplot(132),plot(time,y(:,2),'linewidth',3),set(gca,'FontSize',24,'FontName','Arial','LineWidth',2),axis square,box on,hold on
            subplot(133),plot(time,y(:,3),'linewidth',3),set(gca,'FontSize',24,'FontName','Arial','LineWidth',2),axis square,box on,hold on
        end
    end
end

% ODE function
function dydt = eom(Time,y)
global k0 kp Kt kf kb dt dp kin kout aInit dur
Aout = aInit - aInit * step(Time,dur);

dydt = [k0 + kp*y(1)/(Kt+y(1)) - kf*y(1)*y(2) + kb*y(3) - dt*y(1);
    kin*Aout - kout*y(2) - kf*y(1)*y(2) + kb*y(3) + dp*y(3);
    kf*y(1)*y(2) - kb*y(3) - dp*y(3);
    ];

function r = step(a, b)
r = (a > b);
