# Supplementary material for: Drug detoxification dynamics explain the postantibiotic effect
Source: Mol Syst Biol. 2017 Oct 23;13(10):948. doi: 10.15252/msb.20177723 (PMC5658699; doi:10.15252/msb.20177723)
Supplement: Supplementary file 2 — Code EV1 [file MSB-13-948-s002.zip › Computer_Code_EV1/README.txt]

README.txt
22 September 2017

Notes: This package includes all files needed to generate modeling results in Figures 2-4. To recreate these panels, follow the steps below:

1. Unzip package into a directory of choice
2. The folder “Mechanism” contains code to recreate Figures 2-3. The scripts “generateFigure2.m” and “generateFigure3.m” can be run directly from the Matlab command window.
3. The folder “MotifComparison” contains code to recreate Figure 4. The script “generateFigure4.m” can be run directly from the Matlab command window.

Individual files are annotated, and simulation conditions e.g. initial conditions, parameter values, simulation lengths are identical to those used in the manuscript; these can be changed to generate new results. 

Any questions should be directed to the corresponding author (you@duke.edu)
